# Supplementary material for: Variation Among Grain Elevator Testing Sites and Analytical Cross-Reactivity of Commercial Immunoassay Kits for Deoxynivalenol Detection in Maize
Source: Toxins (Basel). 2026 Feb 4;18(2):81. doi: 10.3390/toxins18020081 (PMC12944916; doi:10.3390/toxins18020081)
Supplement: Supplementary file 1 [file toxins-18-00081-s001.zip]

Archive with 4 entries (4 files):
- S1_Analytical Responses of DON Immunoassays to Structurally Related Compounds.xlsx
- S2_Laboratory Comparison Using Naturally Contaminated Maize.xlsx
- S3_Interlaboratory Variation Among Grain Elevator Testing Sites.xlsx
- S4_Specificity of DON Measurement in Truckload Probe Samples.xlsx
