# Supplementary material for: Variation Among Grain Elevator Testing Sites and Analytical Cross-Reactivity of Commercial Immunoassay Kits for Deoxynivalenol Detection in Maize
Source: Toxins (Basel). 2026 Feb 4;18(2):81. doi: 10.3390/toxins18020081 (PMC12944916; doi:10.3390/toxins18020081)
Supplement: Supplementary file 1 [file toxins-18-00081-s001.zip › S1_Analytical Responses of DON Immunoassays to Structurally Related Compounds.xlsx]

## Sheet: Sheet1
source	kit	rep	don													Tukey-Kramer Grouping
lab	REVQ	1	0.81													for kit Least Squares
lab	REVQ	2	1													Means (Alpha=0.05)
lab	REVQ	3	1.1													LS-means with the same
lab	REVQ	4	0.83													letter are not significantly
lab	REVQ	5	0.65													different.
lab	REVQ	6	1													kit	Estimate		SE
lab	REVQ	7	0.75				Source:	Lab		Survey 1		Survey 2		Truck			0.8565	A	0.1392
lab	REVQ	8	0.66				Kit	mean	se	mean	se	mean	se	mean	se
lab	REVQ	9	1				DONFLX	2.3549	1.14935	0.900955	1.07037	5.25773	1.05127	5.05815	1.17857		0.6359	B	0.1392
lab	REVQ	10	0.72				REVQ	1.88872	1.14935	0.830191	1.05232	4.09023	1.04081	4.23295	1.17857
lab	REVQ	11	0.71				Diff %	24.6825		ns		28.5439		19.4945		Tukey-Kramer Grouping
lab	REVQ	12	0.55													for kit Least Squares
lab	REVQ	13	0.75					Type III Tests of Fixed Effects								Means (Alpha=0.05)
lab	REVQ	14	0.69				Source	Effect	Num DF	Den DF	F Value	Pr > F				LS-means with the same
lab	REVQ	15	0.64				Lab	kit	1	39	123.35	<.0001				letter are not significantly
lab	REVQ	16	0.88				Survey 1		1	33	0.93	0.3424				different.
lab	REVQ	17	0.73				Survey 2		1	33	16.13	0.0003				kit	Estimate		SE
lab	REVQ	18	0.71				Truck		1	50	40.53	<.0001				REVQ	-0.1043	A	0.068
lab	REVQ	19	0.87															A
lab	REVQ	20	0.79													DONFLX	-0.1861	A	0.051
lab	REVQ	21	4.6
lab	REVQ	22	3.9													Tukey-Kramer Grouping
lab	REVQ	23	4.6													for kit Least Squares
lab	REVQ	24	4.1													Means (Alpha=0.05)
lab	REVQ	25	4.6													LS-means with the same
lab	REVQ	26	4.7													letter are not significantly
lab	REVQ	27	5													different.
lab	REVQ	28	4.8													kit	Estimate		se
lab	REVQ	29	5.3													REVQ	1.6597	A	0.05
lab	REVQ	30	4.9
lab	REVQ	31	4.2													DONFLX	1.4086	B	0.04
lab	REVQ	32	4.2
lab	REVQ	33	4.2													Tukey-Kramer Grouping
lab	REVQ	34	4.5													for kit Least Squares
lab	REVQ	35	4													Means (Alpha=0.05)
lab	REVQ	36	4.8													LS-means with the same
lab	REVQ	37	5.1													letter are not significantly
lab	REVQ	38	5.1													different.
lab	REVQ	39	4.6													kit	Estimate		se
lab	REVQ	40	4.6													DONFLX	1.621	A	0.1643
lab	DONFLX	1	1.2
lab	DONFLX	2	1.1													REVQ	1.4429	B	0.1643
lab	DONFLX	3	1.2
lab	DONFLX	4	1
lab	DONFLX	5	0.93
lab	DONFLX	6	1.4
lab	DONFLX	7	0.97
lab	DONFLX	8	1
lab	DONFLX	9	1.2
lab	DONFLX	10	0.99
lab	DONFLX	11	0.9
lab	DONFLX	12	0.9
lab	DONFLX	13	1
lab	DONFLX	14	0.97
lab	DONFLX	15	0.99
lab	DONFLX	16	0.91
lab	DONFLX	17	0.97
lab	DONFLX	18	0.97
lab	DONFLX	19	0.98
lab	DONFLX	20	0.96
lab	DONFLX	21	5.9
lab	DONFLX	22	4.4
lab	DONFLX	23	4.7
lab	DONFLX	24	5.1
lab	DONFLX	25	5.6
lab	DONFLX	26	5.5
lab	DONFLX	27	6.3
lab	DONFLX	28	5.8
lab	DONFLX	29	5.7
lab	DONFLX	30	5
lab	DONFLX	31	5.2
lab	DONFLX	32	6.5
lab	DONFLX	33	5.9
lab	DONFLX	34	5.8
lab	DONFLX	35	5.1
lab	DONFLX	36	5.8
lab	DONFLX	37	5.3
lab	DONFLX	38	5.4
lab	DONFLX	39	5
lab	DONFLX	40	5.2
truck	REVQ	1	2.4
truck	REVQ	2	1.9
truck	REVQ	3	1.2
truck	REVQ	4	1.3
truck	REVQ	5	1.9
truck	REVQ	6	1.1
truck	REVQ	7	1.3
truck	REVQ	8	1.3
truck	REVQ	9	0.86
truck	REVQ	10	1.8
truck	REVQ	11	0.89
truck	REVQ	12	1.2
truck	REVQ	13	1.7
truck	REVQ	14	2.34
truck	REVQ	15	1.4
truck	REVQ	16	1.2
truck	REVQ	17	2.2
truck	REVQ	18	3.8
truck	REVQ	19	2.1
truck	REVQ	20	0.62
truck	REVQ	21	4.3
truck	REVQ	22	3.2
truck	REVQ	23	0.94
truck	REVQ	24	3.8
truck	REVQ	25	4.3
truck	REVQ	26	3
truck	REVQ	27	0.68
truck	REVQ	28	4.5
truck	REVQ	29	5.6
truck	REVQ	30	5.6
truck	REVQ	31	9.6
truck	REVQ	32	1.9
truck	REVQ	33	6.6
truck	REVQ	34	11.4
truck	REVQ	35	12
truck	REVQ	36	29.4
truck	REVQ	37	13.8
truck	REVQ	38	11.4
truck	REVQ	39	18.6
truck	REVQ	40	15
truck	REVQ	41	16.2
truck	REVQ	42	15.6
truck	REVQ	43	28.2
truck	REVQ	44	12
truck	REVQ	45	6.6
truck	REVQ	46	29.4
truck	REVQ	47	28.2
truck	REVQ	48	15
truck	REVQ	49	27
truck	REVQ	50	11.4
truck	REVQ	51	10.8
truck	DONFLX	1	2.1
truck	DONFLX	2	2
truck	DONFLX	3	1.3
truck	DONFLX	4	1.5
truck	DONFLX	5	1.9
truck	DONFLX	6	1.3
truck	DONFLX	7	1.5
truck	DONFLX	8	1.6
truck	DONFLX	9	1.2
truck	DONFLX	10	1.4
truck	DONFLX	11	1.4
truck	DONFLX	12	1.9
truck	DONFLX	13	1.8
truck	DONFLX	14	2.7
truck	DONFLX	15	1.4
truck	DONFLX	16	1.2
truck	DONFLX	17	2.3
truck	DONFLX	18	3.3
truck	DONFLX	19	2
truck	DONFLX	20	1
truck	DONFLX	21	5.1
truck	DONFLX	22	3.1
truck	DONFLX	23	1.2
truck	DONFLX	24	3
truck	DONFLX	25	4
truck	DONFLX	26	3.1
truck	DONFLX	27	1.4
truck	DONFLX	28	4.6
truck	DONFLX	29	6.4
truck	DONFLX	30	7.1
truck	DONFLX	31	12
truck	DONFLX	32	2.9
truck	DONFLX	33	11
truck	DONFLX	34	15
truck	DONFLX	35	13
truck	DONFLX	36	29
truck	DONFLX	37	17
truck	DONFLX	38	14
truck	DONFLX	39	25
truck	DONFLX	40	20
truck	DONFLX	41	23
truck	DONFLX	42	21
truck	DONFLX	43	33
truck	DONFLX	44	16
truck	DONFLX	45	11
truck	DONFLX	46	41
truck	DONFLX	47	34
truck	DONFLX	48	21
truck	DONFLX	49	35
truck	DONFLX	50	13
truck	DONFLX	51	15
surv1	DONFLX	1	0.8
surv1	DONFLX	1	0.7
surv1	DONFLX	5	0.8
surv1	DONFLX	5	0.8
surv1	DONFLX	6	0.8
surv1	DONFLX	6	0.6
surv1	DONFLX	7	1.1
surv1	DONFLX	7	1.2
surv1	DONFLX	10	1
surv1	DONFLX	10	1
surv1	DONFLX	12	0.8
surv1	DONFLX	12	0.9
surv1	DONFLX	15	0.7
surv1	DONFLX	15	0.8
surv1	DONFLX	27	1.1
surv1	DONFLX	27	1
surv1	DONFLX	36	0.8
surv1	DONFLX	36	0.8
surv1	DONFLX	41	1
surv1	DONFLX	41	0.9
surv1	DONFLX	47	0.5
surv1	DONFLX	47	0.4
surv1	DONFLX	52	1.1
surv1	DONFLX	52	0.9
surv1	REVQ	3	0.9
surv1	REVQ	3	1
surv1	REVQ	4	1.1
surv1	REVQ	4	0.9
surv1	REVQ	8	1.1
surv1	REVQ	8	1.1
surv1	REVQ	9	1.2
surv1	REVQ	9	1.4
surv1	REVQ	13	0.9
surv1	REVQ	13	0.8
surv1	REVQ	14	0.5
surv1	REVQ	14	0.7
surv1	REVQ	21	0.8
surv1	REVQ	21	0.7
surv1	REVQ	23	0.8
surv1	REVQ	23	0.7
surv1	REVQ	28	1.6
surv1	REVQ	28	1.5
surv1	REVQ	33	0.8
surv1	REVQ	33	0.6
surv1	REVQ	38	1
surv1	REVQ	38	1
surv1	REVQ	40	0.8
surv1	REVQ	40	0.9
surv1	REVQ	42	0.7
surv1	REVQ	42	1
surv1	REVQ	44	1.3
surv1	REVQ	44	1.1
surv1	REVQ	46	1.2
surv1	REVQ	46	0.9
surv1	REVQ	48	1
surv1	REVQ	48	0.9
surv1	REVQ	51	0.8
surv1	REVQ	51	0.6
surv1	REVQ	53	0.7
surv1	REVQ	53	0.9
surv1	REVQ	54	0.6
surv1	REVQ	54	1.1
surv1	REVQ	55	1
surv1	REVQ	55	0.8
surv1	REVQ	57	0.8
surv1	REVQ	57	0.85
surv2	DONFLX	1	4.3
surv2	DONFLX	1	3.8
surv2	DONFLX	5	4.5
surv2	DONFLX	5	4
surv2	DONFLX	6	3.6
surv2	DONFLX	6	3.3
surv2	DONFLX	7	4.9
surv2	DONFLX	7	4.8
surv2	DONFLX	10	4.3
surv2	DONFLX	10	4.6
surv2	DONFLX	12	4.5
surv2	DONFLX	12	4.6
surv2	DONFLX	15	2.1
surv2	DONFLX	15	2.6
surv2	DONFLX	27	6.2
surv2	DONFLX	27	5.4
surv2	DONFLX	36	3.3
surv2	DONFLX	36	3.1
surv2	DONFLX	41	4.1
surv2	DONFLX	41	4
surv2	DONFLX	47	3.8
surv2	DONFLX	47	5
surv2	DONFLX	52	5
surv2	DONFLX	52	4.9
surv2	REVQ	3	4.4
surv2	REVQ	3	4.3
surv2	REVQ	4	6.2
surv2	REVQ	4	5.6
surv2	REVQ	8	5.2
surv2	REVQ	8	5.2
surv2	REVQ	9	5.9
surv2	REVQ	9	5.7
surv2	REVQ	13	5.5
surv2	REVQ	13	5.3
surv2	REVQ	14	6.5
surv2	REVQ	14	3.5
surv2	REVQ	21	4.5
surv2	REVQ	21	3.9
surv2	REVQ	23	4.8
surv2	REVQ	23	4.4
surv2	REVQ	28	7
surv2	REVQ	28	6.8
surv2	REVQ	33	5.4
surv2	REVQ	33	5.2
surv2	REVQ	38	6.4
surv2	REVQ	38	6.2
surv2	REVQ	40	6.3
surv2	REVQ	40	6.1
surv2	REVQ	42	5.2
surv2	REVQ	42	4.8
surv2	REVQ	44	5.1
surv2	REVQ	44	5.2
surv2	REVQ	46	5.2
surv2	REVQ	46	4.5
surv2	REVQ	48	5.2
surv2	REVQ	48	5.6
surv2	REVQ	51	5.1
surv2	REVQ	51	4.2
surv2	REVQ	53	5
surv2	REVQ	53	5.6
surv2	REVQ	54	3.4
surv2	REVQ	54	7.4
surv2	REVQ	55	6.2
surv2	REVQ	55	5.5
surv2	REVQ	57	5.1
surv2	REVQ	57	5.3
