# Supplementary material for: Variation Among Grain Elevator Testing Sites and Analytical Cross-Reactivity of Commercial Immunoassay Kits for Deoxynivalenol Detection in Maize
Source: Toxins (Basel). 2026 Feb 4;18(2):81. doi: 10.3390/toxins18020081 (PMC12944916; doi:10.3390/toxins18020081)
Supplement: Supplementary file 1 [file toxins-18-00081-s001.zip › S2_Laboratory Comparison Using Naturally Contaminated Maize.xlsx]

## Sheet: RAW data
Run	Sample	Neogen	Envirologix	Total DON	DON	DON	D3G	15-ADON	3ADON	NEG-NX2	NEG-NX3	NIV	FUSX	ZON							LCmsms
1	1a	0.81	1.2	1.2271	0.86706	867.06	267.58	72.93	19.53	0	21.08	0	0	290.92		sample	Neogen	std	Envirologix	std	DON	std	TDON	std
1	1b	1	1.1	1.36264	0.910068	910.068	335.93	102.65	13.99	0	17.03	0	0	396.6		1	0.852	0.161576	1.099	0.148283	0.833519	0.196129	1.20191	0.257422
1	1c	1.1	1.2	1.40756	1.02025	1020.25	277.99	94.67	14.65	0	23.42	0	0	302.4		2	0.732	0.0994205	0.955	0.0374907	0.717126	0.0553331	1.03791	0.0695183
1	1d	0.83	1	1.17492	0.81762	817.62	278.21	66.4	12.69	0	27.97	0	0	276.09		3	4.65	0.408928	5.4	0.509727	4.07892	0.508696	5.95492	0.697665
1	1e	0.65	0.93	0.975516	0.670056	670.056	233.16	61.87	10.43	0	25.89	0	0	174.43		4	4.53	0.386005	5.52	0.468568	4.61101	0.252881	6.54766	0.249726
2	1f	1	1.4	1.73909	1.24524	1245.24	385.02	81.58	27.25	0	286.17	0	0	342.26
2	1g	0.75	0.97	0.923974	0.616944	616.944	232.08	62.74	12.21	0	432.17	0	0	243.61
2	1h	0.66	1	1.02407	0.693996	693.996	254.42	66.07	9.58	0	275.17	0	0	225.41
2	1i	1	1.2	1.25656	0.862104	862.104	298.36	84.27	11.83	0	286.44	0	0	352.26
2	1j	0.72	0.99	0.927638	0.631848	631.848	245.59	40.12	10.08	0	25.64	0	0	198.35
1	2a	0.71	0.9	0.930926	0.620916	620.916	235.79	61.89	12.33	0	16.32	0	0	191.93		sample	TDON	DON	3ADON	15ADON	3DG	15DG	NX-2	NX-3	NIV	ZON
1	2b	0.55	0.9	1.09196	0.75288	752.88	255.92	70.3	12.86	0	12.77	0	0	190.03		1	1.20191	0.833519	0.014224	0.07333	0.280834	?	0	0.142098	0	0.280233
1	2c	0.75	1	1.15962	0.810612	810.612	273.1	59.04	16.87	0	14.55	0	0	241.95		2	1.03791	0.717126	0.013346	0.062898	0.244536	?	0	0.021698	0	0.197236
1	2d	0.69	0.97	1.01923	0.706284	706.284	234.04	64.78	14.13	0	21.22	0	0	181.1		3	5.95492	4.07892	0.031972	0.466037	1.37799	?	0	0.018114	0	0.378675
1	2e	0.64	0.99	1.06196	0.763152	763.152	203.88	83.28	11.65	0	16.08	0	0	180.94		4	6.54766	4.61101	0.035748	0.41164	1.48926	?	0	0.012576	0	0.406952
2	2g	0.88	0.91	1.06494	0.756816	756.816	231.32	59.6	17.2	0	32.33	0	0	223.46
2	2g	0.73	0.97	0.966874	0.662424	662.424	240.67	50.65	13.13	0	17.45	0	0	198.95
2	2h	0.71	0.97	1.09409	0.717456	717.456	309.69	59.03	7.91	0	31.5	0	0	188.89
2	2i	0.87	0.98	0.97568	0.6951	695.1	215.11	54.58	10.89	0	17.75	0	0	159.91
2	2j	0.79	0.96	1.01378	0.68562	685.62	245.84	65.83	16.49	0	37.01	0	0	215.2
1	3a	4.6	5.9	6.26392	4.28136	4281.36	1522.12	428.35	32.09	0	27.67	0	0	520.26
1	3b	3.9	4.4	4.88175	3.24806	3248.06	1052.17	563.97	17.55	0	13.56	0	0	178.08
1	3c	4.6	4.7	4.80962	3.34636	3346.36	990.91	448.31	24.04	0	11.43	0	0	238.07
1	3d	4.1	5.1	5.4479	3.77545	3775.45	1180.24	465.05	27.16	0	17.61	0	0	339.43
1	3e	4.6	5.6	6.38954	4.33367	4333.67	1436.11	591.65	28.11	0	15.81	0	0	324.54
2	3f	4.7	5.5	6.1802	4.30976	4309.76	1424.2	407.55	38.69	0	24.59	0	0	385.1
2	3g	5	6.3	5.9057	3.91075	3910.75	1479.91	470.25	44.79	0	28.79	0	0	496.71
2	3h	4.8	5.8	6.94626	4.90247	4902.47	1590.81	414.87	38.11	0	13.83	0	0	373.79
2	3i	5.3	5.7	6.2982	4.2807	4280.7	1549.41	432.74	35.35	0	13.24	0	0	570.63
2	3j	4.9	5	6.42611	4.40062	4400.62	1554.03	437.63	33.83	0	14.61	0	0	360.14
1	4a	4.2	5.2	6.48153	4.65172	4651.72	1372.02	418.45	39.34	0	23.56	0	0	424.33
1	4b	4.2	6.5	6.30894	4.24236	4242.36	1559.43	472.83	34.32	0	10.84	0	0	599.9
1	4c	4.2	5.9	6.8291	4.97068	4970.68	1421.13	405.37	31.92	0	12.26	0	0	346.42
1	4d	4.5	5.8	6.86908	4.95011	4950.11	1479.75	390.15	49.07	0	10.85	0	0	374.91
1	4e	4	5.1	6.65691	4.6449	4644.9	1547.26	428.34	36.41	0	3.39	0	0	350.05
2	4f	4.8	5.8	6.63221	4.66513	4665.13	1496.49	442.16	28.43	0	19.39	0	0	367.64
2	4g	5.1	5.3	6.02158	4.19011	4190.11	1427.06	376.21	28.2	0	5.72	0	0	352.95
2	4h	5.1	5.4	6.49703	4.62103	4621.03	1454.15	388.66	33.19	0	23.35	0	0	435.02
2	4i	4.6	5	6.6778	4.66168	4661.68	1599	377.63	39.49	0	7.99	0	0	450.59
2	4j	4.6	5.2	6.5024	4.51236	4512.36	1536.33	416.6	37.11	0	8.41	0	0	367.71
	LOD					58.49	0.73	11.64	2.51	21.04	328.41	4.68	492.01	0.03
	LOQ					139.66	1.77	22.77	6.06	91.66	833.15	9.33	1410.97	0.05
		ppm	ppm	ppm	ppm	ppb	ppb	ppb	ppb	ppb	ppb	ppb	ppb	ppb
		Neogen	Envirologix	T DON	DON
		2.73923	3.2959	3.74864	2.60356

## Sheet: crude means compare
block	Sample	Level	sample	rep	Neogen	Envirologix	LCMSMS	Neogen	Envirologix			LCMSMS	Neogen	Envirologix
1	1a	1	1	1	0.81	1.2	0.86706	0.81	1.2			0.86706	0.81	1.2
2	1f	1	1	1	1	1.4	1.24524	1	1.4			1.24524	1	1.4
1	1b	1	1	2	1	1.1	0.910068	1	1.1			0.910068	1	1.1
2	1g	1	1	2	0.75	0.97	0.616944	0.75	0.97			0.616944	0.75	0.97
1	1c	1	1	3	1.1	1.2	1.02025	1.1	1.2			1.02025	1.1	1.2
2	1h	1	1	3	0.66	1	0.693996	0.66	1			0.693996	0.66	1
1	1d	1	1	4	0.83	1	0.81762	0.83	1			0.81762	0.83	1
2	1i	1	1	4	1	1.2	0.862104	1	1.2			0.862104	1	1.2
1	1e	1	1	5	0.65	0.93	0.670056	0.65	0.93			0.670056	0.65	0.93
2	1j	1	1	5	0.72	0.99	0.631848	0.72	0.99			0.631848	0.72	0.99
1	2a	1	2	1	0.71	0.9	0.620916	0.71	0.9			0.620916	0.71	0.9
2	2g	1	2	1	0.88	0.91	0.756816	0.88	0.91			0.756816	0.88	0.91
1	2b	1	2	2	0.55	0.9	0.75288	0.55	0.9			0.75288	0.55	0.9
2	2g	1	2	2	0.73	0.97	0.662424	0.73	0.97			0.662424	0.73	0.97
1	2c	1	2	3	0.75	1	0.810612	0.75	1			0.810612	0.75	1
2	2h	1	2	3	0.71	0.97	0.717456	0.71	0.97			0.717456	0.71	0.97
1	2d	1	2	4	0.69	0.97	0.706284	0.69	0.97			0.706284	0.69	0.97
2	2i	1	2	4	0.87	0.98	0.6951	0.87	0.98			0.6951	0.87	0.98
1	2e	1	2	5	0.64	0.99	0.763152	0.64	0.99			0.763152	0.64	0.99
2	2j	1	2	5	0.79	0.96	0.68562	0.79	0.96			0.68562	0.79	0.96
				mean	0.792	1.027	0.775322	0.792	1.027			0.775322
				std	0.144353	0.1286	0.152435	0.144353	0.1286			0.152435
				min	0.55	0.9	0.616944	0.55	0.9			0.616944
				max	1.1	1.4	1.24524	1.1	1.4			1.24524
				CI	0.0923464	0.0822684	0.0975165
1	3a	2	3	1	4.6	5.9	4.28136	4.6	5.9			4.28136	4.6	5.9
2	3f	2	3	1	4.7	5.5	4.30976	4.7	5.5			4.30976	4.7	5.5
1	3b	2	3	2	3.9	4.4	3.24806	3.9	4.4			3.24806	3.9	4.4
2	3g	2	3	2	5	6.3	3.91075	5	6.3			3.91075	5	6.3
1	3c	2	3	3	4.6	4.7	3.34636	4.6	4.7			3.34636	4.6	4.7
2	3h	2	3	3	4.8	5.8	4.90247	4.8	5.8			4.90247	4.8	5.8
1	3d	2	3	4	4.1	5.1	3.77545	4.1	5.1			3.77545	4.1	5.1
2	3i	2	3	4	5.3	5.7	4.2807	5.3	5.7			4.2807	5.3	5.7
1	3e	2	3	5	4.6	5.6	4.33367	4.6	5.6			4.33367	4.6	5.6
2	3j	2	3	5	4.9	5	4.40062	4.9	5			4.40062	4.9	5
1	4a	2	4	1	4.2	5.2	4.65172	4.2	5.2			4.65172	4.2	5.2
2	4f	2	4	1	4.8	5.8	4.66513	4.8	5.8			4.66513	4.8	5.8
1	4b	2	4	2	4.2	6.5	4.24236	4.2	6.5			4.24236	4.2	6.5
2	4g	2	4	2	5.1	5.3	4.19011	5.1	5.3			4.19011	5.1	5.3
1	4c	2	4	3	4.2	5.9	4.97068	4.2	5.9			4.97068	4.2	5.9
2	4h	2	4	3	5.1	5.4	4.62103	5.1	5.4			4.62103	5.1	5.4
1	4d	2	4	4	4.5	5.8	4.95011	4.5	5.8			4.95011	4.5	5.8
2	4i	2	4	4	4.6	5	4.66168	4.6	5			4.66168	4.6	5
1	4e	2	4	5	4	5.1	4.6449	4	5.1			4.6449	4	5.1
2	4j	2	4	5	4.6	5.2	4.51236	4.6	5.2			4.51236	4.6	5.2
				mean	4.59	5.46	4.34496	4.59	5.46			4.34496
				std	0.391891	0.520526	0.476836	0.391891	0.520526			0.476836
				min	3.9	4.4	3.24806	3.9	4.4			3.24806
				max	5.3	6.5	4.97068	5.3	6.5			4.97068
				CI	0.250703	0.332993	0.305043	0.250703	0.332993			0.305043

## Sheet: SAS
block	Level	sample	rep	co	don		Type III Tests of Fixed Effects
1	1	1	1	E	1.2		Effect	Num DF	Den DF	F Value	Pr > F
2	1	1	1	E	1.4		block	1	102	3.12	0.0805
1	1	1	2	E	1.1		level	1	102	673.04	<.0001
2	1	1	2	E	0.97		block*level	1	102	2	0.16
1	1	1	3	E	1.2		co	2	102	55.58	<.0001
2	1	1	3	E	1		block*co	2	102	1.81	0.1693
1	1	1	4	E	1		level*co	2	102	1.57	0.2139
2	1	1	4	E	1.2		block*level*co	2	102	0.74	0.478
1	1	1	5	E	0.93
2	1	1	5	E	0.99		Tukey-Kramer Grouping
1	1	2	1	E	0.9		for level Least
2	1	2	1	E	0.91		Squares Means (Alpha=0.05)
1	1	2	2	E	0.9		LS-means with the
2	1	2	2	E	0.97		same letter are
1	1	2	3	E	1		not significantly
2	1	2	3	E	0.97		different.
1	1	2	4	E	0.97		level	Estimate
2	1	2	4	E	0.98		2	1.5586	A	4.75216
1	1	2	5	E	0.99
2	1	2	5	E	0.96		1	-0.1578	B	0.854021
1	2	3	1	E	5.9
2	2	3	1	E	5.5		Tukey-Kramer Grouping
1	2	3	2	E	4.4		for level*co Least
2	2	3	2	E	6.3		Squares Means (Alpha=0.05)
1	2	3	3	E	4.7		LS-means with the
2	2	3	3	E	5.8		same letter are
1	2	3	4	E	5.1		not significantly
2	2	3	4	E	5.7		different.
1	2	3	5	E	5.6		co	level	Estimate				% diff from lcmsms
2	2	3	5	E	5		E	2	1.6931	A	5.43631		0.259607
1	2	4	1	E	5.2
2	2	4	1	E	5.8		N	2	1.5204	B	4.57405		0.059821
1	2	4	2	E	6.5					B
2	2	4	2	E	5.3		L	2	1.4623	B	4.31587
1	2	4	3	E	5.9
2	2	4	3	E	5.4		E	1	0.02787	C	1.02826		0.338795
1	2	4	4	E	5.8
2	2	4	4	E	5		N	1	-0.2375	D	0.788597		0.0267516
1	2	4	5	E	5.1					D
2	2	4	5	E	5.2		L	1	-0.2639	D	0.76805
1	1	1	1	L	0.86706
2	1	1	1	L	1.24524
1	1	1	2	L	0.910068
2	1	1	2	L	0.616944		Method	level	Mean		STD	% diff from lcmsms
1	1	1	3	L	1.02025		E - DONFLX	2	5.43631	a	0.520526	0.259607
2	1	1	3	L	0.693996
1	1	1	4	L	0.81762		N - REVQ	2	4.57405	b	0.391891	0.059821
2	1	1	4	L	0.862104
1	1	1	5	L	0.670056		LC-ms-ms	2	4.31587	b	0.476836
2	1	1	5	L	0.631848
1	1	2	1	L	0.620916		E - DONFLX	1	1.02826	c	0.1286	0.338795
2	1	2	1	L	0.756816
1	1	2	2	L	0.75288		N - REVQ	1	0.788597	d	0.144353	0.0267516
2	1	2	2	L	0.662424
1	1	2	3	L	0.810612		LC-ms-ms	1	0.76805	d	0.152435
2	1	2	3	L	0.717456
1	1	2	4	L	0.706284
2	1	2	4	L	0.6951
1	1	2	5	L	0.763152
2	1	2	5	L	0.68562
1	2	3	1	L	4.28136
2	2	3	1	L	4.30976
1	2	3	2	L	3.24806
2	2	3	2	L	3.91075
1	2	3	3	L	3.34636
2	2	3	3	L	4.90247
1	2	3	4	L	3.77545
2	2	3	4	L	4.2807
1	2	3	5	L	4.33367
2	2	3	5	L	4.40062
1	2	4	1	L	4.65172
2	2	4	1	L	4.66513
1	2	4	2	L	4.24236
2	2	4	2	L	4.19011
1	2	4	3	L	4.97068
2	2	4	3	L	4.62103
1	2	4	4	L	4.95011
2	2	4	4	L	4.66168
1	2	4	5	L	4.6449
2	2	4	5	L	4.51236
1	1	1	1	N	0.81
2	1	1	1	N	1
1	1	1	2	N	1
2	1	1	2	N	0.75
1	1	1	3	N	1.1
2	1	1	3	N	0.66
1	1	1	4	N	0.83
2	1	1	4	N	1
1	1	1	5	N	0.65
2	1	1	5	N	0.72
1	1	2	1	N	0.71
2	1	2	1	N	0.88
1	1	2	2	N	0.55
2	1	2	2	N	0.73
1	1	2	3	N	0.75
2	1	2	3	N	0.71
1	1	2	4	N	0.69
2	1	2	4	N	0.87
1	1	2	5	N	0.64
2	1	2	5	N	0.79
1	2	3	1	N	4.6
2	2	3	1	N	4.7
1	2	3	2	N	3.9
2	2	3	2	N	5
1	2	3	3	N	4.6
2	2	3	3	N	4.8
1	2	3	4	N	4.1
2	2	3	4	N	5.3
1	2	3	5	N	4.6
2	2	3	5	N	4.9
1	2	4	1	N	4.2
2	2	4	1	N	4.8
1	2	4	2	N	4.2
2	2	4	2	N	5.1
1	2	4	3	N	4.2
2	2	4	3	N	5.1
1	2	4	4	N	4.5
2	2	4	4	N	4.6
1	2	4	5	N	4
2	2	4	5	N	4.6
