# Supplementary material for: Variation Among Grain Elevator Testing Sites and Analytical Cross-Reactivity of Commercial Immunoassay Kits for Deoxynivalenol Detection in Maize
Source: Toxins (Basel). 2026 Feb 4;18(2):81. doi: 10.3390/toxins18020081 (PMC12944916; doi:10.3390/toxins18020081)
Supplement: Supplementary file 1 [file toxins-18-00081-s001.zip › S3_Interlaboratory Variation Among Grain Elevator Testing Sites.xlsx]

## Sheet: raw
Site	Date	Company	Kit	Type	GAmount	Solvent	Samount	Time	Incubation	Reader	Sample	Result
1	12	E	QUICKTOX	LF	20	D	100	2	R	QUICK2	1	0.8			Company	Kit	N	Meal (g)	Solvent (g)
1	12	E	QUICKTOX	LF	20	D	100	2	R	QUICK2	2	0.7			Envirologix	DON Flex	12	20	100
1	12	E	QUICKTOX	LF	20	D	100	2	R	QUICK2	3	4.3
1	12	E	QUICKTOX	LF	20	D	100	2	R	QUICK2	4	3.8				Quicktox	1	10	50
5	13	E	QUICKTOX	LF	20	D	100	2	I	QUICK2	1	0.8					8	20	100
5	13	E	QUICKTOX	LF	20	D	100	2	I	QUICK2	2	0.8					3	20	80
5	13	E	QUICKTOX	LF	20	D	100	2	I	QUICK2	3	4.5
5	13	E	QUICKTOX	LF	20	D	100	2	I	QUICK2	4	4			Neogen	REVQ	20	10	100
6	13	E	QUICKTOX	LF	20	D	100	0.5	I	QUICK2	1	0.8					1	10	1000
6	13	E	QUICKTOX	LF	20	D	100	0.5	I	QUICK2	2	0.6
6	13	E	QUICKTOX	LF	20	D	100	0.5	I	QUICK2	3	3.6			R-biopharm	RQD	9	5	25
6	13	E	QUICKTOX	LF	20	D	100	0.5	I	QUICK2	4	3.3					1	4.5	100
7	13	E	QUICKTOX	LF	20	D	100	3	R	QUICK2	1	1.1					1	5	75
7	13	E	QUICKTOX	LF	20	D	100	3	R	QUICK2	2	1.2
7	13	E	QUICKTOX	LF	20	D	100	3	R	QUICK2	3	4.9			Vicam	DON V	1	5	20
7	13	E	QUICKTOX	LF	20	D	100	3	R	QUICK2	4	4.8
10	14	E	QUICKTOX	LF	20	D	100	3	R	QUICK2	1	1			Diagnostix	SDON	1	10	50
10	14	E	QUICKTOX	LF	20	D	100	3	R	QUICK2	2	1
10	14	E	QUICKTOX	LF	20	D	100	3	R	QUICK2	3	4.3			Neogen	Veratox	2	10	100
10	14	E	QUICKTOX	LF	20	D	100	3	R	QUICK2	4	4.6
12	13	E	QUICKTOX	LF	20	D	200	3	R	QUICK2	1	0.8
12	13	E	QUICKTOX	LF	20	D	200	3	R	QUICK2	2	0.9
12	13	E	QUICKTOX	LF	20	D	200	3	R	QUICK2	3	4.5
12	13	E	QUICKTOX	LF	20	D	200	3	R	QUICK2	4	4.6
15	14	E	QUICKTOX	LF	20	D	200	2	R	QUICK2	1	0.7
15	14	E	QUICKTOX	LF	20	D	200	2	R	QUICK2	2	0.8
15	14	E	QUICKTOX	LF	20	D	200	2	R	QUICK2	3	2.1
15	14	E	QUICKTOX	LF	20	D	200	2	R	QUICK2	4	2.6
27	18	E	QUICKTOX	LF	20	D	100	1.5	R	QUICK	1	1.1
27	18	E	QUICKTOX	LF	20	D	100	1.5	R	QUICK	2	1
27	18	E	QUICKTOX	LF	20	D	100	1.5	R	QUICK	3	6.2
27	18	E	QUICKTOX	LF	20	D	100	1.5	R	QUICK	4	5.4
36	19	E	QUICKTOX	LF	20	D	100	2	I	QUICK2	1	0.8
36	19	E	QUICKTOX	LF	20	D	100	2	I	QUICK2	2	0.8
36	19	E	QUICKTOX	LF	20	D	100	2	I	QUICK2	3	3.3
36	19	E	QUICKTOX	LF	20	D	100	2	I	QUICK2	4	3.1
41	20	E	QUICKTOX	LF	20	D	100	0.5	I	QUICK2	1	1
41	20	E	QUICKTOX	LF	20	D	100	0.5	I	QUICK2	2	0.9
41	20	E	QUICKTOX	LF	20	D	100	0.5	I	QUICK2	3	4.1
41	20	E	QUICKTOX	LF	20	D	100	0.5	I	QUICK2	4	4
47	20	E	QUICKTOX	LF	20	D	100	2	I	BENCHMK	1	0.5
47	20	E	QUICKTOX	LF	20	D	100	2	I	BENCHMK	2	0.4
47	20	E	QUICKTOX	LF	20	D	100	2	I	BENCHMK	3	3.8
47	20	E	QUICKTOX	LF	20	D	100	2	I	BENCHMK	4	5
52	21	E	QUICKTOX	LF	20	D	100	2	I	QUICK	1	1.1
52	21	E	QUICKTOX	LF	20	D	100	2	I	QUICK	2	0.9
52	21	E	QUICKTOX	LF	20	D	100	2	I	QUICK	3	5
52	21	E	QUICKTOX	LF	20	D	100	2	I	QUICK	4	4.9
25	17	V	DONV	LF	5	D	20	2	R	VERTU	1	1.6
25	17	V	DONV	LF	5	D	20	2	R	VERTU	2	1.3
25	17	V	DONV	LF	5	D	20	2	R	VERTU	3	5
25	17	V	DONV	LF	5	D	20	2	R	VERTU	4	10
16	14	E	QUICKTOX	LF	20	T	100	3	R	QUICK	1	1
16	14	E	QUICKTOX	LF	20	T	100	3	R	QUICK	2	1
16	14	E	QUICKTOX	LF	20	T	100	3	R	QUICK	3	6.3
16	14	E	QUICKTOX	LF	20	T	100	3	R	QUICK	4	5
17	14	E	QUICKTOX	LF	20	D	100	3	R	QUICK	1	0.9
17	14	E	QUICKTOX	LF	20	D	100	3	R	QUICK	2	0.8
17	14	E	QUICKTOX	LF	20	D	100	3	R	QUICK	3	4.3
17	14	E	QUICKTOX	LF	20	D	100	3	R	QUICK	4	4.2
29	13	E	QUICKTOX	LF	20	D	100	3	R	QUICK	1	1
29	13	E	QUICKTOX	LF	20	D	100	3	R	QUICK	2	0.9
29	13	E	QUICKTOX	LF	20	D	100	3	R	QUICK	3	6.6
29	13	E	QUICKTOX	LF	20	D	100	3	R	QUICK	4	8
35	19	E	QUICKTOX	LF	20	F	100	5	R	QUICK	1	0.9
35	19	E	QUICKTOX	LF	20	F	100	5	R	QUICK	2	1
35	19	E	QUICKTOX	LF	20	F	100	5	R	QUICK	3	4.1
35	19	E	QUICKTOX	LF	20	F	100	5	R	QUICK	4	4.1
37	17	E	QUICKTOX	LF	10	T	50	4.5	I	QUICK	1	0.8
37	17	E	QUICKTOX	LF	10	T	50	4.5	I	QUICK	2	0.8
37	17	E	QUICKTOX	LF	10	T	50	4.5	I	QUICK	3	3.5
37	17	E	QUICKTOX	LF	10	T	50	4.5	I	QUICK	4	3.4
39	20	E	QUICKTOX	LF	20	D	800	3	R	QUICK	1	1.2
39	20	E	QUICKTOX	LF	20	D	800	3	R	QUICK	2	0.9
39	20	E	QUICKTOX	LF	20	D	800	3	R	QUICK	3	6.6
39	20	E	QUICKTOX	LF	20	D	800	3	R	QUICK	4	7.4
43	20	E	QUICKTOX	LF	20	F	100	4.5	I	QUICK	1	0.8
43	20	E	QUICKTOX	LF	20	F	100	4.5	I	QUICK	2	0.9
43	20	E	QUICKTOX	LF	20	F	100	4.5	I	QUICK	3	5.2
43	20	E	QUICKTOX	LF	20	F	100	4.5	I	QUICK	4	5.7
45	20	E	QUICKTOX	LF	20	T	80	5	R	QUICK	1	1
45	20	E	QUICKTOX	LF	20	T	80	5	R	QUICK	2	0.8
45	20	E	QUICKTOX	LF	20	T	80	5	R	QUICK	3	7.8
45	20	E	QUICKTOX	LF	20	T	80	5	R	QUICK	4	4.3
49	21	E	QUICKTOX	LF	20	D	100	3	R	QUICK	1	2.1
49	21	E	QUICKTOX	LF	20	D	100	3	R	QUICK	2	2.7
49	21	E	QUICKTOX	LF	20	D	100	3	R	QUICK	3	9.5
49	21	E	QUICKTOX	LF	20	D	100	3	R	QUICK	4	12
56	21	E	QUICKTOX	LF	20	D	80	5	R	QUICK	1	1.1
56	21	E	QUICKTOX	LF	20	D	80	5	R	QUICK	2	1.1
56	21	E	QUICKTOX	LF	20	D	80	5	R	QUICK	3	5.4
56	21	E	QUICKTOX	LF	20	D	80	5	R	QUICK	4	4.8
58	21	E	QUICKTOX	LF	20	D	80	3	R	QUICK	1	0.9
58	21	E	QUICKTOX	LF	20	D	80	3	R	QUICK	2	0.8
58	21	E	QUICKTOX	LF	20	D	80	3	R	QUICK	3	4.6
58	21	E	QUICKTOX	LF	20	D	80	3	R	QUICK	4	4.5
60	21	E	QUICKTOX	LF	20	D	100	3	R	QUICK	1	0.93
60	21	E	QUICKTOX	LF	20	D	100	3	R	QUICK	2	1.2
60	21	E	QUICKTOX	LF	20	D	100	3	R	QUICK	3	4.8
60	21	E	QUICKTOX	LF	20	D	100	3	R	QUICK	4	5.3
61	23	E	QUICKTOX	LF	20	D	100	3	R	QUICK	1	0.9
61	23	E	QUICKTOX	LF	20	D	100	3	R	QUICK	2	0.9
61	23	E	QUICKTOX	LF	20	D	100	3	R	QUICK	3	5
61	23	E	QUICKTOX	LF	20	D	100	3	R	QUICK	4	5
3	13	N	REVQ	LF	10	D	100	3	R	ACCUPRO	1	0.9
3	13	N	REVQ	LF	10	D	100	3	R	ACCUPRO	2	1
3	13	N	REVQ	LF	10	D	100	3	R	ACCUPRO	3	4.4
3	13	N	REVQ	LF	10	D	100	3	R	ACCUPRO	4	4.3
4	13	N	REVQ	LF	10	D	100	3	I	RAPTOR	1	1.1
4	13	N	REVQ	LF	10	D	100	3	I	RAPTOR	2	0.9
4	13	N	REVQ	LF	10	D	100	3	I	RAPTOR	3	6.2
4	13	N	REVQ	LF	10	D	100	3	I	RAPTOR	4	5.6
8	13	N	REVQ	LF	10	D	100	3	I	RAPTOR	1	1.1
8	13	N	REVQ	LF	10	D	100	3	I	RAPTOR	2	1.1				21
8	13	N	REVQ	LF	10	D	100	3	I	RAPTOR	3	5.2
8	13	N	REVQ	LF	10	D	100	3	I	RAPTOR	4	5.2
9	13	N	REVQ	LF	10	D	100	3	I	RAPTOR	1	1.2
9	13	N	REVQ	LF	10	D	100	3	I	RAPTOR	2	1.4
9	13	N	REVQ	LF	10	D	100	3	I	RAPTOR	3	5.9
9	13	N	REVQ	LF	10	D	100	3	I	RAPTOR	4	5.7
13	14	N	REVQ	LF	10	D	100	3	I	RAPTOR	1	0.9
13	14	N	REVQ	LF	10	D	100	3	I	RAPTOR	2	0.8
13	14	N	REVQ	LF	10	D	100	3	I	RAPTOR	3	5.5
13	14	N	REVQ	LF	10	D	100	3	I	RAPTOR	4	5.3
14	14	N	REVQ	LF	10	D	100	3	R	ACCUGLD	1	0.5
14	14	N	REVQ	LF	10	D	100	3	R	ACCUGLD	2	0.7
14	14	N	REVQ	LF	10	D	100	3	R	ACCUGLD	3	6.5
14	14	N	REVQ	LF	10	D	100	3	R	ACCUGLD	4	3.5
21	14	N	REVQ	LF	10	D	100	3	R	ACCUGLD	1	0.8
21	14	N	REVQ	LF	10	D	100	3	R	ACCUGLD	2	0.7
21	14	N	REVQ	LF	10	D	100	3	R	ACCUGLD	3	4.5
21	14	N	REVQ	LF	10	D	100	3	R	ACCUGLD	4	3.9
23	14	N	REVQ	LF	10	D	100	3	R	ACCUGLD	1	0.8
23	14	N	REVQ	LF	10	D	100	3	R	ACCUGLD	2	0.7
23	14	N	REVQ	LF	10	D	100	3	R	ACCUGLD	3	4.8
23	14	N	REVQ	LF	10	D	100	3	R	ACCUGLD	4	4.4
28	18	N	REVQ	LF	10	D	100	3	R	ACCUGLD	1	1.6
28	18	N	REVQ	LF	10	D	100	3	R	ACCUGLD	2	1.5
28	18	N	REVQ	LF	10	D	100	3	R	ACCUGLD	3	7
28	18	N	REVQ	LF	10	D	100	3	R	ACCUGLD	4	6.8
33	19	N	REVQ	LF	10	D	100	3	I	RAPTOR	1	0.8
33	19	N	REVQ	LF	10	D	100	3	I	RAPTOR	2	0.6
33	19	N	REVQ	LF	10	D	100	3	I	RAPTOR	3	5.4
33	19	N	REVQ	LF	10	D	100	3	I	RAPTOR	4	5.2
38	20	N	REVQ	LF	10	D	100	3	I	RAPTOR	1	1
38	20	N	REVQ	LF	10	D	100	3	I	RAPTOR	2	1
38	20	N	REVQ	LF	10	D	100	3	I	RAPTOR	3	6.4
38	20	N	REVQ	LF	10	D	100	3	I	RAPTOR	4	6.2
40	19	N	REVQ	LF	10	D	100	3	R	ACCUPRO	1	0.8
40	19	N	REVQ	LF	10	D	100	3	R	ACCUPRO	2	0.9
40	19	N	REVQ	LF	10	D	100	3	R	ACCUPRO	3	6.3
40	19	N	REVQ	LF	10	D	100	3	R	ACCUPRO	4	6.1
42	20	N	REVQ	LF	10	D	1000	3	I	RAPTOR	1	0.7
42	20	N	REVQ	LF	10	D	1000	3	I	RAPTOR	2	1
42	20	N	REVQ	LF	10	D	1000	3	I	RAPTOR	3	5.2
42	20	N	REVQ	LF	10	D	1000	3	I	RAPTOR	4	4.8
44	20	N	REVQ	LF	10	D	100	3	I	RAPTOR	1	1.3
44	20	N	REVQ	LF	10	D	100	3	I	RAPTOR	2	1.1
44	20	N	REVQ	LF	10	D	100	3	I	RAPTOR	3	5.1
44	20	N	REVQ	LF	10	D	100	3	I	RAPTOR	4	5.2
46	20	N	REVQ	LF	10	D	100	3	I	RAPTOR	1	1.2
46	20	N	REVQ	LF	10	D	100	3	I	RAPTOR	2	0.9
46	20	N	REVQ	LF	10	D	100	3	I	RAPTOR	3	5.2
46	20	N	REVQ	LF	10	D	100	3	I	RAPTOR	4	4.5
48	21	N	REVQ	LF	10	D	100	3	I	RAPTOR	1	1
48	21	N	REVQ	LF	10	D	100	3	I	RAPTOR	2	0.9
48	21	N	REVQ	LF	10	D	100	3	I	RAPTOR	3	5.2
48	21	N	REVQ	LF	10	D	100	3	I	RAPTOR	4	5.6
51	21	N	REVQ	LF	10	D	100	3	I	RAPTOR	1	0.8
51	21	N	REVQ	LF	10	D	100	3	I	RAPTOR	2	0.6
51	21	N	REVQ	LF	10	D	100	3	I	RAPTOR	3	5.1
51	21	N	REVQ	LF	10	D	100	3	I	RAPTOR	4	4.2
53	21	N	REVQ	LF	10	D	100	3	R	ACCUGLD	1	0.7
53	21	N	REVQ	LF	10	D	100	3	R	ACCUGLD	2	0.9
53	21	N	REVQ	LF	10	D	100	3	R	ACCUGLD	3	5
53	21	N	REVQ	LF	10	D	100	3	R	ACCUGLD	4	5.6
54	20	N	REVQ	LF	10	D	100	3	I	RAPTOR	1	0.6
54	20	N	REVQ	LF	10	D	100	3	I	RAPTOR	2	1.1
54	20	N	REVQ	LF	10	D	100	3	I	RAPTOR	3	3.4
54	20	N	REVQ	LF	10	D	100	3	I	RAPTOR	4	7.4
55	20	N	REVQ	LF	10	D	100	3	R	RAPTOR	1	1
55	20	N	REVQ	LF	10	D	100	3	R	RAPTOR	2	0.8
55	20	N	REVQ	LF	10	D	100	3	R	RAPTOR	3	6.2
55	20	N	REVQ	LF	10	D	100	3	R	RAPTOR	4	5.5
57	21	N	REVQ	LF	10	D	100	3	I	RAPTOR	1	0.8
57	21	N	REVQ	LF	10	D	100	3	I	RAPTOR	2	0.85
57	21	N	REVQ	LF	10	D	100	3	I	RAPTOR	3	5.1
57	21	N	REVQ	LF	10	D	100	3	I	RAPTOR	4	5.3
2	13	R	RQD	LF	5	ROS	25	0.5	R	RQS	1	0.7
2	13	R	RQD	LF	5	ROS	25	0.5	R	RQS	2	0.8
2	13	R	RQD	LF	5	ROS	25	0.5	R	RQS	3	4.1
2	13	R	RQD	LF	5	ROS	25	0.5	R	RQS	4	4.5
18	14	R	RQD	LF	5	D	25	3	R	RQS	1	0.7
18	14	R	RQD	LF	5	D	25	3	R	RQS	2	0.7
18	14	R	RQD	LF	5	D	25	3	R	RQS	3	3.4				11
18	14	R	RQD	LF	5	D	25	3	R	RQS	4	3
19	14	R	RQD	LF	4.5	D	100	5	R	RQS	1	0.3
19	14	R	RQD	LF	4.5	D	100	5	R	RQS	2	0.3
19	14	R	RQD	LF	4.5	D	100	5	R	RQS	3	1.9
19	14	R	RQD	LF	4.5	D	100	5	R	RQS	4	2.5
20	14	R	RQD	LF	5	D	25	3	R	RQS	1	0.7
20	14	R	RQD	LF	5	D	25	3	R	RQS	2	1.1
20	14	R	RQD	LF	5	D	25	3	R	RQS	3	4.7
20	14	R	RQD	LF	5	D	25	3	R	RQS	4	7.3
22	14	R	RQD	LF	5	D	25	3	R	RQS	1	0.5
22	14	R	RQD	LF	5	D	25	3	R	RQS	2	0.7
22	14	R	RQD	LF	5	D	25	3	R	RQS	3	3.3
22	14	R	RQD	LF	5	D	25	3	R	RQS	4	3
24	14	R	RQD	LF	5	D	25	3	R	RQS	1	0.8
24	14	R	RQD	LF	5	D	25	3	R	RQS	2	1.3
24	14	R	RQD	LF	5	D	25	3	R	RQS	3	4.4
24	14	R	RQD	LF	5	D	25	3	R	RQS	4	4.3
26	17	R	RQD	LF	5	D	25	3	R	RQS	1	0.6
26	17	R	RQD	LF	5	D	25	3	R	RQS	2	0.7
26	17	R	RQD	LF	5	D	25	3	R	RQS	3	3.3
26	17	R	RQD	LF	5	D	25	3	R	RQS	4	4.3
32	14	R	RQD	LF	5	D	25	1.5	R	RQS	1	0.8
32	14	R	RQD	LF	5	D	25	1.5	R	RQS	2	0.6
32	14	R	RQD	LF	5	D	25	1.5	R	RQS	3	3.3
32	14	R	RQD	LF	5	D	25	1.5	R	RQS	4	2.8
34	19	R	RQD	LF	5	D	25	3	R	RQS	1	1
34	19	R	RQD	LF	5	D	25	3	R	RQS	2	0.9
34	19	R	RQD	LF	5	D	25	3	R	RQS	3	5.7
34	19	R	RQD	LF	5	D	25	3	R	RQS	4	5.8
50	17	R	RQD	LF	5	F	25	3	R	RQS	1	0.9
50	17	R	RQD	LF	5	F	25	3	R	RQS	2	0.7
50	17	R	RQD	LF	5	F	25	3	R	RQS	3	5.5
50	17	R	RQD	LF	5	F	25	3	R	RQS	4	5.2
59	21	R	RQD	LF	5	D	75	1	R	RQS	1	0.9
59	21	R	RQD	LF	5	D	75	1	R	RQS	2	1.3
59	21	R	RQD	LF	5	D	75	1	R	RQS	3	3.7
59	21	R	RQD	LF	5	D	75	1	R	RQS	4	3.4
11	14	D	SDON	E	10	D	50	5	I	SDONE	1	0
11	14	D	SDON	E	10	D	50	5	I	SDONE	2	0
11	14	D	SDON	E	10	D	50	5	I	SDONE	3	2.7
11	14	D	SDON	E	10	D	50	5	I	SDONE	4	2.7
30	17	N	VERATOX	E	10	DI	100	10	R	STATFAX	1	1.3
30	17	N	VERATOX	E	10	DI	100	10	R	STATFAX	2	1.1
30	17	N	VERATOX	E	10	DI	100	10	R	STATFAX	3	4.8
30	17	N	VERATOX	E	10	DI	100	10	R	STATFAX	4	5.1
31	19	N	VERATOX	E	10	D	100	3	R	STATFAX	1	1
31	19	N	VERATOX	E	10	D	100	3	R	STATFAX	2	0.8
31	19	N	VERATOX	E	10	D	100	3	R	STATFAX	3	4.3
31	19	N	VERATOX	E	10	D	100	3	R	STATFAX	4	3.9
		2

## Sheet: kits sum
				%
	Diagnostix		1	1.63934
	Envirologix		25	40.9836
	Neogen		23	37.7049
	R-biopharm		11	18.0328
	Vicam		1	1.63934
			61	100
Company	Kit	Type	number	percent
Diagnostix	SDON	E	1	1.63934
Envirologix	DONFLX	LF	25	40.9836
Neogen	REVQ	LF	21	34.4262
Neogen	VERATOX	E	2	3.27869
R-biopharm	RQD	LF	11	18.0328
Vicam	DONV	LF	1	1.63934
			61	100

## Sheet: sas
Site	Company	Kit	Sample	Result	Rep	level
1	E	QUICKTOX	1	0.8	1	1
1	E	QUICKTOX	2	0.7	2	1
1	E	QUICKTOX	3	4.3	1	2
1	E	QUICKTOX	4	3.8	2	2
5	E	QUICKTOX	1	0.8	1	1
5	E	QUICKTOX	2	0.8	2	1
5	E	QUICKTOX	3	4.5	1	2
5	E	QUICKTOX	4	4	2	2
6	E	QUICKTOX	1	0.8	1	1
6	E	QUICKTOX	2	0.6	2	1
6	E	QUICKTOX	3	3.6	1	2
6	E	QUICKTOX	4	3.3	2	2
7	E	QUICKTOX	1	1.1	1	1
7	E	QUICKTOX	2	1.2	2	1
7	E	QUICKTOX	3	4.9	1	2
7	E	QUICKTOX	4	4.8	2	2
10	E	QUICKTOX	1	1	1	1
10	E	QUICKTOX	2	1	2	1
10	E	QUICKTOX	3	4.3	1	2
10	E	QUICKTOX	4	4.6	2	2
12	E	QUICKTOX	1	0.8	1	1
12	E	QUICKTOX	2	0.9	2	1
12	E	QUICKTOX	3	4.5	1	2
12	E	QUICKTOX	4	4.6	2	2
15	E	QUICKTOX	1	0.7	1	1
15	E	QUICKTOX	2	0.8	2	1
15	E	QUICKTOX	3	2.1	1	2
15	E	QUICKTOX	4	2.6	2	2
16	E	QUICKTOX	1	1	1	1
16	E	QUICKTOX	2	1	2	1
16	E	QUICKTOX	3	6.3	1	2
16	E	QUICKTOX	4	5	2	2
17	E	QUICKTOX	1	0.9	1	1
17	E	QUICKTOX	2	0.8	2	1
17	E	QUICKTOX	3	4.3	1	2
17	E	QUICKTOX	4	4.2	2	2
27	E	QUICKTOX	1	1.1	1	1
27	E	QUICKTOX	2	1	2	1
27	E	QUICKTOX	3	6.2	1	2
27	E	QUICKTOX	4	5.4	2	2
29	E	QUICKTOX	1	1	1	1
29	E	QUICKTOX	2	0.9	2	1
29	E	QUICKTOX	3	6.6	1	2	e
29	E	QUICKTOX	4	8	2	2
35	E	QUICKTOX	1	0.9	1	1	n
35	E	QUICKTOX	2	1	2	1
35	E	QUICKTOX	3	4.1	1	2	n
35	E	QUICKTOX	4	4.1	2	2
36	E	QUICKTOX	1	0.8	1	1	e
36	E	QUICKTOX	2	0.8	2	1
36	E	QUICKTOX	3	3.3	1	2	r
36	E	QUICKTOX	4	3.1	2	2
37	E	QUICKTOX	1	0.8	1	1	n
37	E	QUICKTOX	2	0.8	2	1
37	E	QUICKTOX	3	3.5	1	2	e
37	E	QUICKTOX	4	3.4	2	2
39	E	QUICKTOX	1	1.2	1	1	n
39	E	QUICKTOX	2	0.9	2	1
39	E	QUICKTOX	3	6.6	1	2	e
39	E	QUICKTOX	4	7.4	2	2
41	E	QUICKTOX	1	1	1	1	r
41	E	QUICKTOX	2	0.9	2	1
41	E	QUICKTOX	3	4.1	1	2
41	E	QUICKTOX	4	4	2	2
43	E	QUICKTOX	1	0.8	1	1
43	E	QUICKTOX	2	0.9	2	1
43	E	QUICKTOX	3	5.2	1	2
43	E	QUICKTOX	4	5.7	2	2
45	E	QUICKTOX	1	1	1	1
45	E	QUICKTOX	2	0.8	2	1
45	E	QUICKTOX	3	7.8	1	2
45	E	QUICKTOX	4	4.3	2	2
47	E	QUICKTOX	1	0.5	1	1
47	E	QUICKTOX	2	0.4	2	1
47	E	QUICKTOX	3	3.8	1	2
47	E	QUICKTOX	4	5	2	2
49	E	QUICKTOX	1	2.1	1	1
49	E	QUICKTOX	2	2.7	2	1
49	E	QUICKTOX	3	9.5	1	2
49	E	QUICKTOX	4	12	2	2
52	E	QUICKTOX	1	1.1	1	1
52	E	QUICKTOX	2	0.9	2	1
52	E	QUICKTOX	3	5	1	2
52	E	QUICKTOX	4	4.9	2	2
56	E	QUICKTOX	1	1.1	1	1
56	E	QUICKTOX	2	1.1	2	1
56	E	QUICKTOX	3	5.4	1	2
56	E	QUICKTOX	4	4.8	2	2
58	E	QUICKTOX	1	0.9	1	1
58	E	QUICKTOX	2	0.8	2	1
58	E	QUICKTOX	3	4.6	1	2
58	E	QUICKTOX	4	4.5	2	2
60	E	QUICKTOX	1	0.93	1	1
60	E	QUICKTOX	2	1.2	2	1
60	E	QUICKTOX	3	4.8	1	2
60	E	QUICKTOX	4	5.3	2	2
61	E	QUICKTOX	1	0.9	1	1
61	E	QUICKTOX	2	0.9	2	1
61	E	QUICKTOX	3	5	1	2
61	E	QUICKTOX	4	5	2	2
3	N	REVQ	1	0.9	1	1
3	N	REVQ	2	1	2	1
3	N	REVQ	3	4.4	1	2
3	N	REVQ	4	4.3	2	2
4	N	REVQ	1	1.1	1	1
4	N	REVQ	2	0.9	2	1
4	N	REVQ	3	6.2	1	2
4	N	REVQ	4	5.6	2	2
8	N	REVQ	1	1.1	1	1
8	N	REVQ	2	1.1	2	1
8	N	REVQ	3	5.2	1	2
8	N	REVQ	4	5.2	2	2
9	N	REVQ	1	1.2	1	1
9	N	REVQ	2	1.4	2	1
9	N	REVQ	3	5.9	1	2
9	N	REVQ	4	5.7	2	2
13	N	REVQ	1	0.9	1	1
13	N	REVQ	2	0.8	2	1
13	N	REVQ	3	5.5	1	2
13	N	REVQ	4	5.3	2	2
14	N	REVQ	1	0.5	1	1
14	N	REVQ	2	0.7	2	1
14	N	REVQ	3	6.5	1	2
14	N	REVQ	4	3.5	2	2
21	N	REVQ	1	0.8	1	1
21	N	REVQ	2	0.7	2	1
21	N	REVQ	3	4.5	1	2
21	N	REVQ	4	3.9	2	2
23	N	REVQ	1	0.8	1	1
23	N	REVQ	2	0.7	2	1
23	N	REVQ	3	4.8	1	2
23	N	REVQ	4	4.4	2	2
28	N	REVQ	1	1.6	1	1
28	N	REVQ	2	1.5	2	1
28	N	REVQ	3	7	1	2
28	N	REVQ	4	6.8	2	2
33	N	REVQ	1	0.8	1	1
33	N	REVQ	2	0.6	2	1
33	N	REVQ	3	5.4	1	2
33	N	REVQ	4	5.2	2	2
38	N	REVQ	1	1	1	1
38	N	REVQ	2	1	2	1
38	N	REVQ	3	6.4	1	2
38	N	REVQ	4	6.2	2	2
40	N	REVQ	1	0.8	1	1
40	N	REVQ	2	0.9	2	1
40	N	REVQ	3	6.3	1	2
40	N	REVQ	4	6.1	2	2
42	N	REVQ	1	0.7	1	1
42	N	REVQ	2	1	2	1
42	N	REVQ	3	5.2	1	2
42	N	REVQ	4	4.8	2	2
44	N	REVQ	1	1.3	1	1
44	N	REVQ	2	1.1	2	1
44	N	REVQ	3	5.1	1	2
44	N	REVQ	4	5.2	2	2
46	N	REVQ	1	1.2	1	1
46	N	REVQ	2	0.9	2	1
46	N	REVQ	3	5.2	1	2
46	N	REVQ	4	4.5	2	2
48	N	REVQ	1	1	1	1
48	N	REVQ	2	0.9	2	1
48	N	REVQ	3	5.2	1	2
48	N	REVQ	4	5.6	2	2
51	N	REVQ	1	0.8	1	1
51	N	REVQ	2	0.6	2	1
51	N	REVQ	3	5.1	1	2
51	N	REVQ	4	4.2	2	2
53	N	REVQ	1	0.7	1	1
53	N	REVQ	2	0.9	2	1
53	N	REVQ	3	5	1	2
53	N	REVQ	4	5.6	2	2
54	N	REVQ	1	0.6	1	1
54	N	REVQ	2	1.1	2	1
54	N	REVQ	3	3.4	1	2
54	N	REVQ	4	7.4	2	2
55	N	REVQ	1	1	1	1
55	N	REVQ	2	0.8	2	1
55	N	REVQ	3	6.2	1	2
55	N	REVQ	4	5.5	2	2
57	N	REVQ	1	0.8	1	1
57	N	REVQ	2	0.85	2	1
57	N	REVQ	3	5.1	1	2
57	N	REVQ	4	5.3	2	2
2	R	RQD	1	0.7	1	1
2	R	RQD	2	0.8	2	1
2	R	RQD	3	4.1	1	2
2	R	RQD	4	4.5	2	2
18	R	RQD	1	0.7	1	1
18	R	RQD	2	0.7	2	1
18	R	RQD	3	3.4	1	2
18	R	RQD	4	3	2	2
19	R	RQD	1	0.3	1	1
19	R	RQD	2	0.3	2	1
19	R	RQD	3	1.9	1	2
19	R	RQD	4	2.5	2	2
20	R	RQD	1	0.7	1	1
20	R	RQD	2	1.1	2	1
20	R	RQD	3	4.7	1	2
20	R	RQD	4	7.3	2	2
22	R	RQD	1	0.5	1	1
22	R	RQD	2	0.7	2	1
22	R	RQD	3	3.3	1	2
22	R	RQD	4	3	2	2
24	R	RQD	1	0.8	1	1
24	R	RQD	2	1.3	2	1
24	R	RQD	3	4.4	1	2
24	R	RQD	4	4.3	2	2
26	R	RQD	1	0.6	1	1
26	R	RQD	2	0.7	2	1
26	R	RQD	3	3.3	1	2
26	R	RQD	4	4.3	2	2
32	R	RQD	1	0.8	1	1
32	R	RQD	2	0.6	2	1
32	R	RQD	3	3.3	1	2
32	R	RQD	4	2.8	2	2
34	R	RQD	1	1	1	1
34	R	RQD	2	0.9	2	1
34	R	RQD	3	5.7	1	2
34	R	RQD	4	5.8	2	2
50	R	RQD	1	0.9	1	1
50	R	RQD	2	0.7	2	1
50	R	RQD	3	5.5	1	2
50	R	RQD	4	5.2	2	2
59	R	RQD	1	0.9	1	1
59	R	RQD	2	1.3	2	1
59	R	RQD	3	3.7	1	2
59	R	RQD	4	3.4	2	2

## Sheet: SITE STD
Site	Date	Company	Kit	Type	GAmount	Solvent	Samount	Time	Incubation	Reader	Sample	Result	Rep	level	Site	Company	Kit	Mean	std
1	12	E	DONFLX	LF	20	D	100	2	R	QUICK2	1	0.8	1	1	1	E	QUICKTOX	0.75	0.0707107		STD
5	13	E	DONFLX	LF	20	D	100	2	I	QUICK2	1	0.8	1	1	5	E	QUICKTOX	0.8	0		Type III Tests of Fixed Effects
6	13	E	DONFLX	LF	20	D	100	0.5	I	QUICK2	1	0.8	1	1	6	E	QUICKTOX	0.7	0.141421		Effect	Num DF	Den DF	F Value	Pr > F
7	13	E	DONFLX	LF	20	D	100	3	R	QUICK2	1	1.1	1	1	7	E	QUICKTOX	1.15	0.0707107		kit	4	42	0.94	0.4526
10	14	E	DONFLX	LF	20	D	100	3	R	QUICK2	1	1	1	1	10	E	QUICKTOX	1	0		level	1	42	21.06	<.0001
12	13	E	DONFLX	LF	20	D	200	3	R	QUICK2	1	0.8	1	1	12	E	QUICKTOX	0.85	0.0707107		level*kit	4	42	0.52	0.7212
15	14	E	DONFLX	LF	20	D	200	2	R	QUICK2	1	0.7	1	1	15	E	QUICKTOX	0.75	0.0707107
27	18	E	DONFLX	LF	20	D	100	1.5	R	QUICK	1	1.1	1	1	27	E	QUICKTOX	1.05	0.0707107
36	19	E	DONFLX	LF	20	D	100	2	I	QUICK2	1	0.8	1	1	36	E	QUICKTOX	0.8	0
41	20	E	DONFLX	LF	20	D	100	0.5	I	QUICK2	1	1	1	1	41	E	QUICKTOX	0.95	0.0707107
47	20	E	DONFLX	LF	20	D	100	2	I	BENCHMK	1	0.5	1	1	47	E	QUICKTOX	0.45	0.0707107
52	21	E	DONFLX	LF	20	D	100	2	I	QUICK	1	1.1	1	1	52	E	QUICKTOX	1	0.141421
16	14	E	QUICKTOX	LF	20	T	100	3	R	QUICK	1	1	1	1	16	E	QUICKTOX	1	0
17	14	E	QUICKTOX	LF	20	D	100	3	R	QUICK	1	0.9	1	1	17	E	QUICKTOX	0.85	0.0707107
29	13	E	QUICKTOX	LF	20	D	100	3	R	QUICK	1	1	1	1	29	E	QUICKTOX	0.95	0.0707107
35	19	E	QUICKTOX	LF	20	F	100	5	R	QUICK	1	0.9	1	1	35	E	QUICKTOX	0.95	0.0707107
37	17	E	QUICKTOX	LF	10	T	50	4.5	I	QUICK	1	0.8	1	1	37	E	QUICKTOX	0.8	0
39	20	E	QUICKTOX	LF	20	D	800	3	R	QUICK	1	1.2	1	1	39	E	QUICKTOX	1.05	0.212132
43	20	E	QUICKTOX	LF	20	F	100	4.5	I	QUICK	1	0.8	1	1	43	E	QUICKTOX	0.85	0.0707107
45	20	E	QUICKTOX	LF	20	T	80	5	R	QUICK	1	1	1	1	45	E	QUICKTOX	0.9	0.141421
49	21	E	QUICKTOX	LF	20	D	100	3	R	QUICK	1	2.1	1	1	49	E	QUICKTOX	2.4	0.424264
56	21	E	QUICKTOX	LF	20	D	80	5	R	QUICK	1	1.1	1	1	56	E	QUICKTOX	1.1	0
58	21	E	QUICKTOX	LF	20	D	80	3	R	QUICK	1	0.9	1	1	58	E	QUICKTOX	0.85	0.0707107
60	21	E	QUICKTOX	LF	20	D	100	3	R	QUICK	1	0.93	1	1	60	E	QUICKTOX	1.065	0.190919
61	23	E	QUICKTOX	LF	20	D	100	3	R	QUICK	1	0.9	1	1	61	E	QUICKTOX	0.9	0
3	13	N	REVQ	LF	10	D	100	3	R	ACCUPRO	1	0.9	1	1	3	N	REVQ	0.95	0.0707107
4	13	N	REVQ	LF	10	D	100	3	I	RAPTOR	1	1.1	1	1	4	N	REVQ	1	0.141421
8	13	N	REVQ	LF	10	D	100	3	I	RAPTOR	1	1.1	1	1	8	N	REVQ	1.1	0
9	13	N	REVQ	LF	10	D	100	3	I	RAPTOR	1	1.2	1	1	9	N	REVQ	1.3	0.141421
13	14	N	REVQ	LF	10	D	100	3	I	RAPTOR	1	0.9	1	1	13	N	REVQ	0.85	0.0707107
14	14	N	REVQ	LF	10	D	100	3	R	ACCUGLD	1	0.5	1	1	14	N	REVQ	0.6	0.141421
21	14	N	REVQ	LF	10	D	100	3	R	ACCUGLD	1	0.8	1	1	21	N	REVQ	0.75	0.0707107
23	14	N	REVQ	LF	10	D	100	3	R	ACCUGLD	1	0.8	1	1	23	N	REVQ	0.75	0.0707107
28	18	N	REVQ	LF	10	D	100	3	R	ACCUGLD	1	1.6	1	1	28	N	REVQ	1.55	0.0707107
33	19	N	REVQ	LF	10	D	100	3	I	RAPTOR	1	0.8	1	1	33	N	REVQ	0.7	0.141421
38	20	N	REVQ	LF	10	D	100	3	I	RAPTOR	1	1	1	1	38	N	REVQ	1	0
40	19	N	REVQ	LF	10	D	100	3	R	ACCUPRO	1	0.8	1	1	40	N	REVQ	0.85	0.0707107
42	20	N	REVQ	LF	10	D	1000	3	I	RAPTOR	1	0.7	1	1	42	N	REVQ	0.85	0.212132
44	20	N	REVQ	LF	10	D	100	3	I	RAPTOR	1	1.3	1	1	44	N	REVQ	1.2	0.141421
46	20	N	REVQ	LF	10	D	100	3	I	RAPTOR	1	1.2	1	1	46	N	REVQ	1.05	0.212132
48	21	N	REVQ	LF	10	D	100	3	I	RAPTOR	1	1	1	1	48	N	REVQ	0.95	0.0707107
51	21	N	REVQ	LF	10	D	100	3	I	RAPTOR	1	0.8	1	1	51	N	REVQ	0.7	0.141421
53	21	N	REVQ	LF	10	D	100	3	R	ACCUGLD	1	0.7	1	1	53	N	REVQ	0.8	0.141421
54	20	N	REVQ	LF	10	D	100	3	I	RAPTOR	1	0.6	1	1	54	N	REVQ	0.85	0.353553
55	20	N	REVQ	LF	10	D	100	3	R	RAPTOR	1	1	1	1	55	N	REVQ	0.9	0.141421
57	21	N	REVQ	LF	10	D	100	3	I	RAPTOR	1	0.8	1	1	57	N	REVQ	0.825	0.0353553
30	17	N	VERATOX	E	10	DI	100	10	R	STATFAX	1	1.3	1	1	30	N	VERATOX	1.2	0.141421
31	19	N	VERATOX	E	10	D	100	3	R	STATFAX	1	1	1	1	31	N	VERATOX	0.9	0.141421
2	13	R	RQD	LF	5	ROS	25	0.5	R	RQS	1	0.7	1	1	2	R	RQD	0.75	0.0707107
18	14	R	RQD	LF	5	D	25	3	R	RQS	1	0.7	1	1	18	R	RQD	0.7	0
19	14	R	RQD	LF	4.5	D	100	5	R	RQS	1	0.3	1	1	19	R	RQD	0.3	0
20	14	R	RQD	LF	5	D	25	3	R	RQS	1	0.7	1	1	20	R	RQD	0.9	0.282843
22	14	R	RQD	LF	5	D	25	3	R	RQS	1	0.5	1	1	22	R	RQD	0.6	0.141421
24	14	R	RQD	LF	5	D	25	3	R	RQS	1	0.8	1	1	24	R	RQD	1.05	0.353553
26	17	R	RQD	LF	5	D	25	3	R	RQS	1	0.6	1	1	26	R	RQD	0.65	0.0707107
32	14	R	RQD	LF	5	D	25	1.5	R	RQS	1	0.8	1	1	32	R	RQD	0.7	0.141421
34	19	R	RQD	LF	5	D	25	3	R	RQS	1	1	1	1	34	R	RQD	0.95	0.0707107
50	17	R	RQD	LF	5	F	25	3	R	RQS	1	0.9	1	1	50	R	RQD	0.8	0.141421
59	21	R	RQD	LF	5	D	75	1	R	RQS	1	0.9	1	1	59	R	RQD	1.1	0.282843
1	12	E	DONFLX	LF	20	D	100	2	R	QUICK2	3	4.3	1	2	1	E	QUICKTOX	4.05	0.353553
5	13	E	DONFLX	LF	20	D	100	2	I	QUICK2	3	4.5	1	2	5	E	QUICKTOX	4.25	0.353553
6	13	E	DONFLX	LF	20	D	100	0.5	I	QUICK2	3	3.6	1	2	6	E	QUICKTOX	3.45	0.212132
7	13	E	DONFLX	LF	20	D	100	3	R	QUICK2	3	4.9	1	2	7	E	QUICKTOX	4.85	0.0707107
10	14	E	DONFLX	LF	20	D	100	3	R	QUICK2	3	4.3	1	2	10	E	QUICKTOX	4.45	0.212132
12	13	E	DONFLX	LF	20	D	200	3	R	QUICK2	3	4.5	1	2	12	E	QUICKTOX	4.55	0.0707107
15	14	E	DONFLX	LF	20	D	200	2	R	QUICK2	3	2.1	1	2	15	E	QUICKTOX	2.35	0.353553
27	18	E	DONFLX	LF	20	D	100	1.5	R	QUICK	3	6.2	1	2	27	E	QUICKTOX	5.8	0.565685
36	19	E	DONFLX	LF	20	D	100	2	I	QUICK2	3	3.3	1	2	36	E	QUICKTOX	3.2	0.141421
41	20	E	DONFLX	LF	20	D	100	0.5	I	QUICK2	3	4.1	1	2	41	E	QUICKTOX	4.05	0.0707107
47	20	E	DONFLX	LF	20	D	100	2	I	BENCHMK	3	3.8	1	2	47	E	QUICKTOX	4.4	0.848528
52	21	E	DONFLX	LF	20	D	100	2	I	QUICK	3	5	1	2	52	E	QUICKTOX	4.95	0.0707107
16	14	E	QUICKTOX	LF	20	T	100	3	R	QUICK	3	6.3	1	2	16	E	QUICKTOX	5.65	0.919239
17	14	E	QUICKTOX	LF	20	D	100	3	R	QUICK	3	4.3	1	2	17	E	QUICKTOX	4.25	0.0707107
29	13	E	QUICKTOX	LF	20	D	100	3	R	QUICK	3	6.6	1	2	29	E	QUICKTOX	7.3	0.989949
35	19	E	QUICKTOX	LF	20	F	100	5	R	QUICK	3	4.1	1	2	35	E	QUICKTOX	4.1	0
37	17	E	QUICKTOX	LF	10	T	50	4.5	I	QUICK	3	3.5	1	2	37	E	QUICKTOX	3.45	0.0707107
39	20	E	QUICKTOX	LF	20	D	800	3	R	QUICK	3	6.6	1	2	39	E	QUICKTOX	7	0.565685
43	20	E	QUICKTOX	LF	20	F	100	4.5	I	QUICK	3	5.2	1	2	43	E	QUICKTOX	5.45	0.353553
45	20	E	QUICKTOX	LF	20	T	80	5	R	QUICK	3	7.8	1	2	45	E	QUICKTOX	6.05	2.47487
49	21	E	QUICKTOX	LF	20	D	100	3	R	QUICK	3	9.5	1	2	49	E	QUICKTOX	10.75	1.76777
56	21	E	QUICKTOX	LF	20	D	80	5	R	QUICK	3	5.4	1	2	56	E	QUICKTOX	5.1	0.424264
58	21	E	QUICKTOX	LF	20	D	80	3	R	QUICK	3	4.6	1	2	58	E	QUICKTOX	4.55	0.0707107
60	21	E	QUICKTOX	LF	20	D	100	3	R	QUICK	3	4.8	1	2	60	E	QUICKTOX	5.05	0.353553
61	23	E	QUICKTOX	LF	20	D	100	3	R	QUICK	3	5	1	2	61	E	QUICKTOX	5	0
3	13	N	REVQ	LF	10	D	100	3	R	ACCUPRO	3	4.4	1	2	3	N	REVQ	4.35	0.0707107
4	13	N	REVQ	LF	10	D	100	3	I	RAPTOR	3	6.2	1	2	4	N	REVQ	5.9	0.424264
8	13	N	REVQ	LF	10	D	100	3	I	RAPTOR	3	5.2	1	2	8	N	REVQ	5.2	0
9	13	N	REVQ	LF	10	D	100	3	I	RAPTOR	3	5.9	1	2	9	N	REVQ	5.8	0.141421
13	14	N	REVQ	LF	10	D	100	3	I	RAPTOR	3	5.5	1	2	13	N	REVQ	5.4	0.141421
14	14	N	REVQ	LF	10	D	100	3	R	ACCUGLD	3	6.5	1	2	14	N	REVQ	5	2.12132
21	14	N	REVQ	LF	10	D	100	3	R	ACCUGLD	3	4.5	1	2	21	N	REVQ	4.2	0.424264
23	14	N	REVQ	LF	10	D	100	3	R	ACCUGLD	3	4.8	1	2	23	N	REVQ	4.6	0.282843
28	18	N	REVQ	LF	10	D	100	3	R	ACCUGLD	3	7	1	2	28	N	REVQ	6.9	0.141421
33	19	N	REVQ	LF	10	D	100	3	I	RAPTOR	3	5.4	1	2	33	N	REVQ	5.3	0.141421
38	20	N	REVQ	LF	10	D	100	3	I	RAPTOR	3	6.4	1	2	38	N	REVQ	6.3	0.141421
40	19	N	REVQ	LF	10	D	100	3	R	ACCUPRO	3	6.3	1	2	40	N	REVQ	6.2	0.141421
42	20	N	REVQ	LF	10	D	1000	3	I	RAPTOR	3	5.2	1	2	42	N	REVQ	5	0.282843
44	20	N	REVQ	LF	10	D	100	3	I	RAPTOR	3	5.1	1	2	44	N	REVQ	5.15	0.0707107
46	20	N	REVQ	LF	10	D	100	3	I	RAPTOR	3	5.2	1	2	46	N	REVQ	4.85	0.494975
48	21	N	REVQ	LF	10	D	100	3	I	RAPTOR	3	5.2	1	2	48	N	REVQ	5.4	0.282843
51	21	N	REVQ	LF	10	D	100	3	I	RAPTOR	3	5.1	1	2	51	N	REVQ	4.65	0.636396
53	21	N	REVQ	LF	10	D	100	3	R	ACCUGLD	3	5	1	2	53	N	REVQ	5.3	0.424264
54	20	N	REVQ	LF	10	D	100	3	I	RAPTOR	3	3.4	1	2	54	N	REVQ	5.4	2.82843
55	20	N	REVQ	LF	10	D	100	3	R	RAPTOR	3	6.2	1	2	55	N	REVQ	5.85	0.494975
57	21	N	REVQ	LF	10	D	100	3	I	RAPTOR	3	5.1	1	2	57	N	REVQ	5.2	0.141421
30	17	N	VERATOX	E	10	DI	100	10	R	STATFAX	3	4.8	1	2	30	N	VERATOX	4.95	0.212132
31	19	N	VERATOX	E	10	D	100	3	R	STATFAX	3	4.3	1	2	31	N	VERATOX	4.1	0.282843
2	13	R	RQD	LF	5	ROS	25	0.5	R	RQS	3	4.1	1	2	2	R	RQD	4.3	0.282843
18	14	R	RQD	LF	5	D	25	3	R	RQS	3	3.4	1	2	18	R	RQD	3.2	0.282843
19	14	R	RQD	LF	4.5	D	100	5	R	RQS	3	1.9	1	2	19	R	RQD	2.2	0.424264
20	14	R	RQD	LF	5	D	25	3	R	RQS	3	4.7	1	2	20	R	RQD	6	1.83848
22	14	R	RQD	LF	5	D	25	3	R	RQS	3	3.3	1	2	22	R	RQD	3.15	0.212132
24	14	R	RQD	LF	5	D	25	3	R	RQS	3	4.4	1	2	24	R	RQD	4.35	0.0707107
26	17	R	RQD	LF	5	D	25	3	R	RQS	3	3.3	1	2	26	R	RQD	3.8	0.707107
32	14	R	RQD	LF	5	D	25	1.5	R	RQS	3	3.3	1	2	32	R	RQD	3.05	0.353553
34	19	R	RQD	LF	5	D	25	3	R	RQS	3	5.7	1	2	34	R	RQD	5.75	0.0707107
50	17	R	RQD	LF	5	F	25	3	R	RQS	3	5.5	1	2	50	R	RQD	5.35	0.212132
59	21	R	RQD	LF	5	D	75	1	R	RQS	3	3.7	1	2	59	R	RQD	3.55	0.212132
