# Supplementary material for: Variation Among Grain Elevator Testing Sites and Analytical Cross-Reactivity of Commercial Immunoassay Kits for Deoxynivalenol Detection in Maize
Source: Toxins (Basel). 2026 Feb 4;18(2):81. doi: 10.3390/toxins18020081 (PMC12944916; doi:10.3390/toxins18020081)
Supplement: Supplementary file 1 [file toxins-18-00081-s001.zip › S4_Specificity of DON Measurement in Truckload Probe Samples.xlsx]

## Sheet: DATA raw
			Neogen	Envirologix	Rbiopharm	ELISA	LCMSMS	LCMSMS	LCMSMS	LCMSMS	LCMSMS
REF	LB ID		DON	DON	DON	DON	DON	D3G	15ADON	3ADON	tDON
20	27264	low	0.62	1	0.64	0.7	0.453564	0.04793	0	0.00292	0.504414
27	27271	low	0.68	1.4	1.11	1.65	1.57236	0.28555	0.11934	0.03195	2.0092
9	27253	low	0.86	1.2	0.89	0.86	0.398016	0.05291	0.0173	0.00624	0.474466
11	27255	low	0.89	1.4	1.19	1.18	0.429228	0.07471	0.01496	0.00923	0.528128						DON	D3G	15ADON	3ADON	SUM
23	27267	low	0.94	1.2	0.98	0.91	0.675072	0.11999	0.03806	0.00564	0.838762				LCmsms	low	1.02926	0.18853	0.0390847	0.012762	1.26964
6	27250	low	1.1	1.3	1.05	1.14	0.504552	0.06014	0.01612	0.00559	0.586402					med	5.019	1.5241	0.364344	0.0644907	6.97193
3	27247	low	1.2	1.3	0.68	1.64	0.769116	0.05839	0.01678	0.00884	0.853126					high	18.5732	3.74884	1.44907	0.321952	24.0931
12	27256	low	1.2	1.9	1.45	1.97	0.796836	0.12314	0.01844	0.01359	0.952006
16	27260	low	1.2	1.2	2.22	1.22	2.51818	0.45178	0.07605	0.04059	3.0866
4	27248	low	1.3	1.5	1.08	1.47	0.713676	0.11825	0.0138	0.00727	0.852996
7	27251	low	1.3	1.5	0.93	1.46	0.598524	0.12664	0.01518	0.00647	0.746814
8	27252	low	1.3	1.6	1.27	1.59	0.790248	0.11525	0.01723	0.01199	0.934718
15	27259	low	1.4	1.4	1.37	1.45	0.467712	0.15854	0.01463	0.00561	0.646492
58	28764	low	1.4	1.4	2.22	2.79	2.19327	0.561888	0.182178	0.023835	2.96117
13	27257	low	1.7	1.8	1.83	1.76	0.92952	0.16648	0.02758	0.01211	1.13569
10	27254	low	1.8	1.4	1.68	1.86	0.44502	0.07129	0	0.00709	0.5234
2	27246	low	1.9	2	1.8	2.41	1.91948	0.36044	0.05144	0.01593	2.34729
5	27249	low	1.9	1.9	1.79	2.37	1.18666	0.12052	0.01146	0.01111	1.32975
32	27276	low	1.9	2.9	1.75	2.08	1.63306	0.44188	0.16728	0.02388	2.2661
19	27263	low	2.1	2	1.66	2.21	1.10588	0.19751	0.0227	0.00719	1.33328
17	27261	low	2.2	2.3	2.1	2.42	1.00781	0.16237	0.02299	0.01083	1.204
14	27258	low	2.34	2.7	2.63	3.85	1.53688	0.23276	0.03543	0.01809	1.82316
1	27245	low	2.4	2.1	1.91	2.62	1.02832	0.22784	0	0.00753	1.26369
59	28765	mid	2.5	3.8	3.06	3.1	3.11313	0.697913	0.24247	0.0299653	4.08348
26	27270	mid	3	3.1	3.28	5.29	2.9631	0.96948	0.30148	0.04303	4.27709
22	27266	mid	3.2	3.1	2.8	3.27	1.88794	0.53853	0.04105	0.02378	2.4913
60	28766	mid	3.3	3.3	3.52	4.11	3.14098	0.797939	0.333856	0.0329663	4.30574
61	28767	mid	3.6	4.6	4.06	4.8	3.66513	1.16619	0.346889	0.0704499	5.24866
18	27262	mid	3.8	3.3	3.53	3.5	2.65625	0.48506	0.06322	0.01833	3.22286
24	27268	mid	3.8	3	3.91	4.2	3.34715	1.64159	0.22332	0.02389	5.23595
56	28762	mid	3.9	5.5	3.93	5.73	3.65541	1.41762	0.337809	0.0325515	5.44339
74	28780	mid	4.2	9.7	4.73	5.4	4.89712	1.463	0.382381	0.0845475	6.82705
21	27265	mid	4.3	5.1	4.28	4.15	2.86681	0.35129	0.07504	0.01984	3.31298
25	27269	mid	4.3	4	4.77	4.8	5.29279	0.97654	0.43018	0.03753	6.73704
28	27272	mid	4.5	4.6	4.56	5	7.1511	1.60107	0.41479	0.05567	9.22263
57	28763	mid	4.5	6.9	5.21	7.3	5.64976	1.31819	0.419992	0.0844938	7.47244
66	28772	mid	4.68	7.7	5.97	6.2	6.37114	1.66419	0.518949	0.0776503	8.63193
54	28760	mid	5.1	6.6	4.64	6.85	4.80339	1.33557	0.367969	0.0842651	6.59119
53	28759	mid	5.5	6.4	5.69	6.85	6.39725	1.73972	0.444268	0.0464723	8.62771
65	28771	mid	5.5	4.3	6.43	7	6.21694	1.65121	0.493216	0.0591622	8.42052
29	27273	mid	5.6	6.4	5.32	6.7	4.74137	2.43485	0.40444	0.07042	7.65108
30	27274	mid	5.6	7.1	5.04	7.35	5.77706	2.73617	0.43081	0.07891	9.02295
55	28761	mid	5.7	7	5.79	6.6	4.76468	1.03844	0.409399	0.0892187	6.30174
79	28785	mid	6	9.1	6.33	5.3	6.82338	2.03464	0.463498	0.122413	9.44393
33	27277	mid	6.6	11	8.26	10.5	7.29306	2.63479	0.50613	0.09622	10.5302
45	27289	mid	6.6	11	9.45	10	7.68468	2.11449	0.6191	0.16013	10.5784
31	27275	mid	9.6	12	8.17	10.4	9.29628	3.76981	0.47401	0.10587	13.646
51	27295	high	10.8	15	15.31	17.3	13.1437	2.12919	1.07142	0.24319	16.5875
34	27278	high	11.4	15	13.36	17.15	12.4765	2.51197	1.16997	0.37022	16.5286
38	27282	high	11.4	14	13.89	15.45	12.4335	3.86009	0.95667	0.08178	17.332
50	27294	high	11.4	13	14.45	24.15	12.0876	2.13041	1.2809	0.21984	15.7187
35	27279	high	12	13	9.46	11.45	11.1691	2.86581	0.74974	0.23922	15.0239
44	27288	high	12	16	16.6	25.1	15.434	2.02266	1.26526	0.19601	18.9179
37	27281	high	13.8	17	16.63	20.6	13.8248	2.94557	1.10099	0.36862	18.24
40	27284	high	15	20	17.19	22.2	16.8079	2.50196	1.14426	0.29618	20.7503
48	27292	high	15	21	22.12	20.3	18.203	3.3394	1.38598	0.37425	23.3027
42	27286	high	15.6	21	18.75	25.45	17.1759	4.24255	1.54601	0.30152	23.266
41	27285	high	16.2	23	18.49	26.2	15.9498	4.91965	1.60275	0.34847	22.8207
39	27283	high	18.6	25	18.53	22.1	17.6928	2.85013	1.31705	0.33554	22.1955
49	27293	high	27	35	26.93	29.4	30.9847	4.83304	1.70344	0.35566	37.8768
43	27287	high	28.2	33	25.8	28.15	21.7994	4.45935	2.60056	0.35897	29.2183
47	27291	high	28.2	34	31	36.4	27.9725	5.10984	1.8755	0.4526	35.4104
36	27280	high	29.4	29	26.43	38.9	28.2459	5.32715	1.67648	0.36151	35.6111
46	27290	high	29.4	41	28.55	48.9	30.343	7.68159	2.18729	0.56961	40.7815
